# Supplementary material for: In-House IgM Dot-Blot Assay for Serodiagnosis of Human Leptospirosis: Development, Standardisation, and Performance Evaluation
Source: Microorganisms. 2025 Jun 4;13(6):1307. doi: 10.3390/microorganisms13061307 (PMC12195038; doi:10.3390/microorganisms13061307)
Supplement: Supplementary file 1 [file microorganisms-13-01307-s001.zip]

Archive with 1 entries (1 files):
- microorganisms-3648360-supplementary.pdf
